# Supplementary material for: Transcriptome Analysis of Glycerin Regulating Reuterin Production of Lactobacillus reuteri
Source: Microorganisms. 2023 Aug 4;11(8):2007. doi: 10.3390/microorganisms11082007 (PMC10459645; doi:10.3390/microorganisms11082007)
Supplement: Supplementary file 1 [file microorganisms-11-02007-s001.zip]

Archive with 1 entries (1 files):
- microorganisms-2496760-supplementary.pdf
